# Supplementary material for: Use of Digital Technology as a Collaborative Tool among Nursing Students—Survey Study and Validation
Source: Int J Environ Res Public Health. 2022 Nov 1;19(21):14267. doi: 10.3390/ijerph192114267 (PMC9659179; doi:10.3390/ijerph192114267)
Supplement: Supplementary file 1 [file ijerph-19-14267-s001.zip]

Archive with 1 entries (1 files):
- ijerph-1939079-supplementary.pdf
